# Supplementary material for: Evidence-Based Decision Support for a Structured Care Program on Polypharmacy in Multimorbidity: A Guideline Upgrade Based on a Realist Synthesis
Source: J Pers Med. 2022 Jan 7;12(1):69. doi: 10.3390/jpm12010069 (PMC8778077; doi:10.3390/jpm12010069)
Supplement: Supplementary file 1 [file jpm-12-00069-s001.zip]

Archive with 1 entries (1 files):
- jpm-1508055-supplementary.pdf
